# Supplementary material for: The association between team behaviors and competitive anxiety among team-handball players: the mediating role of achievement goals
Source: Front Psychol. 2024 Jun 21;15:1417562. doi: 10.3389/fpsyg.2024.1417562 (PMC11224544; doi:10.3389/fpsyg.2024.1417562)
Supplement: Supplementary file 1 [file Table_1.XLSX]

## Sheet: data
JL1	JL2	JL3	JL4	JL	XJ1	XJ2	XJ3	XJ4	XJ	KH1	KH2	KH3	KH4	KH	GD1	GD2	GD3	GD	RX1	RX2	RX3	RX4	RX	SX1	SX2	SX3	SX4	SX	RY1	RY2	RY3	RY4	RY	SY1	SY2	SY3	SY4	SY	RD1	RD2	RD3	RD4	RD5	RD6	RD7	ZD1	ZD2	ZD3	ZD4
5	5	5	1	4	5	5	1	1	3	5	5	1	1	3	5	5	1	3.66667	5	5	5	5	5	5	5	5	5	5	5	5	5	5	5	4	3	5	4	4	5	5	3	3	4	5	5	2	3	3	2
5	5	5	5	5	1	1	2	2	1.5	1	2	2	2	1.75	5	2	2	3	5	5	5	5	5	5	5	5	5	5	5	5	5	5	5	3	5	5	3	4	5	5	5	5	5	5	5	2	5	5	3
3	3	3	3	3	1	1	1	2	1.25	1	1	1	1	1	2	1	1	1.33333	4	4	4	4	4	4	4	3	5	4	3	4	4	4	3.75	3	4	4	4	3.75	4	3	2	2	2	3	2	2	3	3	3
4	2	2	2	2.5	2	2	2	2	2	2	2	2	2	2	2	2	2	2	5	4	4	3	4	3	4	4	4	3.75	4	4	4	4	4	3	4	4	3	3.5	4	4	4	4	3	4	4	3	2	3	3
4	2	2	2	2.5	2	2	2	2	2	2	2	2	2	2	2	2	2	2	4	4	3	4	3.75	4	4	4	4	4	4	4	4	4	4	3	4	3	3	3.25	4	4	4	4	4	4	4	4	2	2	2
5	3	3	3	3.5	2	2	2	3	2.25	2	1	1	2	1.5	2	1	1	1.33333	4	4	4	4	4	4	4	4	4	4	4	4	4	4	4	2	4	4	2	3	4	4	4	4	4	4	4	2	4	4	3
3	3	3	3	3	1	1	3	3	2	1	3	1	1	1.5	3	1	3	2.33333	4	5	3	5	4.25	5	4	5	4	4.5	4	5	4	5	4.5	2	5	5	2	3.5	4	3	5	4	5	3	3	3	1	1	1
5	3	3	2	3.25	2	3	3	2	2.5	2	2	2	2	2	3	2	2	2.33333	4	4	4	4	4	4	4	3	3	3.5	4	4	4	3	3.75	2	3	3	3	2.75	3	4	4	4	3	4	4	3	4	4	4
5	4	3	3	3.75	2	2	2	3	2.25	2	2	1	2	1.75	2	2	1	1.66667	4	4	4	4	4	4	4	4	4	4	4	4	4	4	4	3	4	4	3	3.5	4	4	4	4	4	4	4	2	4	4	3
5	2	2	2	2.75	2	2	2	2	2	2	2	2	2	2	2	2	2	2	4	4	4	4	4	4	4	3	4	3.75	4	4	4	4	4	3	3	4	3	3.25	4	3	3	3	3	3	3	4	2	3	3
5	2	2	2	2.75	2	2	2	2	2	2	2	2	2	2	2	2	2	2	5	5	2	5	4.25	5	5	4	5	4.75	5	5	5	5	5	3	2	2	3	2.5	5	5	5	5	5	5	5	5	3	4	1
5	4	3	3	3.75	2	2	2	2	2	2	3	1	1	1.75	2	3	1	2	5	4	5	5	4.75	5	5	3	3	4	4	5	5	4	4.5	3	4	4	3	3.5	4	4	4	3	5	3	4	3	2	3	2
4	3	3	3	3.25	3	3	3	3	3	3	3	2	2	2.5	4	2	2	2.66667	4	4	4	4	4	4	5	4	3	4	4	5	5	3	4.25	2	4	3	3	3	4	5	4	5	4	5	4	5	4	4	4
4	4	4	4	4	1	1	1	1	1	1	1	1	1	1	4	1	1	2	5	4	4	4	4.25	4	4	4	4	4	5	4	5	4	4.5	4	3	4	4	3.75	4	4	4	5	2	4	4	1	2	4	3
4	2	2	2	2.5	2	2	2	2	2	2	2	2	2	2	2	2	2	2	4	4	4	4	4	4	4	4	4	4	4	4	4	4	4	1	3	4	3	2.75	4	4	4	4	3	4	4	2	3	4	3
5	2	2	2	2.75	2	2	2	2	2	2	2	2	2	2	2	2	2	2	5	5	5	5	5	5	5	4	5	4.75	5	5	5	5	5	3	5	2	4	3.5	5	4	5	5	5	4	5	5	2	2	2
4	4	4	3	3.75	2	2	1	2	1.75	2	2	1	1	1.5	4	2	1	2.33333	3	3	4	3	3.25	3	3	3	4	3.25	4	4	4	3	3.75	4	3	4	4	3.75	4	4	4	4	4	3	4	3	1	3	1
5	4	4	5	4.5	5	2	5	2	3.5	2	2	5	2	2.75	5	2	5	4	4	4	4	5	4.25	5	5	5	5	5	5	5	5	5	5	3	4	4	3	3.5	5	5	5	5	4	4	4	5	5	5	3
5	3	3	3	3.5	5	2	2	3	3	3	1	1	2	1.75	3	2	2	2.33333	3	5	3	3	3.5	3	4	4	5	4	4	3	5	4	4	2	3	3	3	2.75	3	3	3	4	4	3	4	3	3	3	3
5	5	2	2	3.5	5	2	2	2	2.75	2	2	2	2	2	2	2	2	2	5	5	4	5	4.75	5	5	4	4	4.5	4	5	5	4	4.5	2	3	3	3	2.75	3	3	5	4	3	3	4	3	3	3	3
5	3	2	2	3	2	2	2	2	2	1	1	2	2	1.5	4	1	2	2.33333	5	5	5	5	5	5	5	5	5	5	5	5	5	4	4.75	2	5	5	3	3.75	4	4	4	5	4	4	5	3	4	4	5
4	3	3	3	3.25	2	2	2	2	2	2	2	2	2	2	2	2	2	2	4	4	4	4	4	4	4	4	4	4	4	4	4	4	4	2	4	4	2	3	4	4	4	4	4	4	4	4	4	4	3
3	3	3	3	3	3	3	3	3	3	3	3	3	3	3	3	3	3	3	3	3	3	3	3	3	3	3	3	3	4	4	4	4	4	1	4	4	1	2.5	4	4	4	4	4	4	4	4	4	4	4
3	3	3	3	3	3	3	3	3	3	3	3	3	3	3	3	3	3	3	5	5	4	5	4.75	5	4	4	5	4.5	4	4	5	5	4.5	2	4	4	2	3	4	5	5	4	4	4	4	4	4	4	4
3	1	1	1	1.5	1	1	1	1	1	1	1	1	1	1	1	1	1	1	4	4	3	4	3.75	4	4	3	4	3.75	3	4	4	4	3.75	3	4	4	3	3.5	3	3	3	4	3	3	4	3	3	3	3
4	3	3	3	3.25	2	2	2	2	2	2	2	2	2	2	2	2	2	2	4	4	4	4	4	4	4	4	4	4	4	4	4	4	4	2	4	4	2	3	4	4	4	4	4	4	4	4	4	3	4
2	2	2	2	2	2	2	2	2	2	2	2	2	2	2	2	2	2	2	2	4	3	2	2.75	2	5	3	3	3.25	4	4	3	4	3.75	3	3	2	3	2.75	3	2	4	4	5	2	4	2	2	2	1
3	3	3	3	3	2	2	2	2	2	3	2	2	2	2.25	3	2	2	2.33333	4	4	4	4	4	4	4	4	4	4	4	4	4	4	4	3	4	4	3	3.5	4	4	4	4	4	4	4	4	3	4	4
5	5	2	2	3.5	2	2	2	2	2	2	2	2	2	2	2	2	2	2	5	5	5	5	5	5	5	5	5	5	5	5	5	4	4.75	2	3	4	1	2.5	5	5	5	5	5	5	5	5	5	4	3
5	4	2	2	3.25	5	2	2	2	2.75	2	2	2	2	2	4	2	2	2.66667	4	4	4	4	4	4	4	4	4	4	4	4	4	4	4	3	4	4	3	3.5	3	3	3	4	3	3	3	3	3	3	2
5	2	2	2	2.75	2	2	2	2	2	2	2	2	2	2	3	2	2	2.33333	4	5	5	5	4.75	5	5	5	5	5	5	5	5	4	4.75	3	4	5	3	3.75	4	4	4	5	4	5	5	4	5	5	5
3	3	3	2	2.75	3	3	3	3	3	2	3	2	1	2	3	2	1	2	4	4	3	4	3.75	4	3	5	3	3.75	4	4	3	3	3.5	2	3	4	4	3.25	4	5	4	4	4	5	4	4	4	4	4
3	3	1	1	2	1	1	1	1	1	1	1	1	1	1	2	1	1	1.33333	5	5	5	5	5	5	5	5	5	5	5	5	5	5	5	4	5	5	4	4.5	5	5	5	5	5	5	5	5	1	5	1
4	2	2	2	2.5	2	2	2	2	2	2	2	2	2	2	2	2	2	2	4	4	4	4	4	4	4	3	3	3.5	4	4	4	4	4	3	3	4	3	3.25	4	4	4	4	4	3	3	4	3	3	3
4	3	3	3	3.25	3	2	3	3	2.75	3	2	3	3	2.75	5	3	3	3.66667	4	3	3	4	3.5	4	3	3	4	3.5	3	4	4	4	3.75	3	3	4	3	3.25	3	4	4	4	4	4	4	4	3	4	4
2	3	3	2	2.5	2	1	1	2	1.5	2	2	2	1	1.75	2	2	1	1.66667	4	4	4	4	4	4	5	4	5	4.5	4	4	4	4	4	3	3	3	3	3	4	4	4	4	3	4	5	4	3	4	3
3	2	2	2	2.25	2	2	3	2	2.25	2	2	2	2	2	3	2	2	2.33333	5	4	5	5	4.75	5	5	5	5	5	5	5	5	5	5	2	4	5	2	3.25	3	3	4	4	4	5	4	3	3	3	3
4	2	3	2	2.75	5	3	3	2	3.25	3	3	2	2	2.5	5	3	2	3.33333	5	5	4	5	4.75	5	5	4	5	4.75	3	3	4	4	3.5	2	4	4	1	2.75	4	3	4	4	3	3	4	4	4	4	4
5	5	5	5	5	5	5	5	5	5	5	5	5	5	5	5	5	5	5	5	5	5	5	5	5	5	5	5	5	5	5	5	5	5	2	5	5	2	3.5	5	5	5	5	5	5	5	5	5	5	5
5	3	2	3	3.25	5	5	4	2	4	3	5	5	2	3.75	5	3	3	3.66667	4	4	4	3	3.75	3	5	4	5	4.25	3	4	3	5	3.75	2	4	3	2	2.75	5	5	5	5	5	5	5	5	5	5	5
4	3	3	3	3.25	3	2	3	3	2.75	3	2	2	2	2.25	3	2	3	2.66667	4	4	4	3	3.75	3	4	4	4	3.75	4	4	4	4	4	2	3	3	3	2.75	4	4	4	4	4	4	4	4	4	4	4
5	2	2	4	3.25	3	2	2	3	2.5	4	3	3	2	3	5	3	3	3.66667	5	5	4	5	4.75	5	4	4	5	4.5	3	5	4	4	4	2	4	3	3	3	4	3	5	3	3	5	3	5	3	5	3
5	5	5	5	5	5	5	5	5	5	5	5	5	5	5	5	5	5	5	5	5	5	5	5	5	5	5	5	5	5	5	5	5	5	2	5	5	2	3.5	5	5	5	5	5	5	5	5	5	5	5
5	2	1	1	2.25	5	1	1	1	2	4	1	1	1	1.75	5	1	1	2.33333	5	5	5	5	5	5	5	5	5	5	5	5	5	5	5	4	5	5	4	4.5	5	5	5	5	5	5	5	5	3	5	2
4	4	3	3	3.5	3	3	4	4	3.5	3	3	3	3	3	3	3	3	3	5	5	4	5	4.75	5	5	4	3	4.25	5	4	4	3	4	2	3	4	2	2.75	4	3	4	4	3	4	4	4	4	4	4
5	5	5	5	5	2	1	2	2	1.75	2	1	2	2	1.75	2	2	2	2	5	4	4	5	4.5	5	4	5	5	4.75	5	4	4	4	4.25	4	4	4	4	4	5	4	5	5	5	2	5	2	2	2	2
4	3	4	3	3.5	2	3	3	3	2.75	3	2	3	3	2.75	3	3	3	3	5	4	4	4	4.25	4	4	4	4	4	5	4	4	4	4.25	2	3	4	3	3	5	5	5	5	5	5	5	4	4	5	4
4	4	4	3	3.75	4	3	2	3	3	2	2	2	2	2	3	2	2	2.33333	5	5	5	5	5	5	5	5	5	5	4	4	4	4	4	2	4	4	3	3.25	4	4	4	4	4	4	4	3	4	4	4
4	3	3	2	3	2	2	2	2	2	2	2	2	2	2	3	2	2	2.33333	5	5	5	5	5	5	5	5	5	5	5	5	5	5	5	2	5	5	3	3.75	5	3	3	3	3	3	4	2	3	3	3
4	3	3	4	3.5	3	2	2	2	2.25	3	3	3	3	3	4	3	3	3.33333	4	4	4	4	4	4	3	4	4	3.75	4	4	4	3	3.75	1	3	3	3	2.5	4	4	3	4	3	4	4	3	3	3	3
5	5	5	5	5	5	5	5	5	5	5	5	5	5	5	5	5	5	5	5	5	5	5	5	5	5	5	5	5	5	5	5	5	5	2	5	5	2	3.5	5	5	5	5	5	5	5	5	5	5	5
5	2	3	4	3.5	4	4	4	3	3.75	4	4	4	4	4	4	4	4	4	3	4	3	3	3.25	3	3	4	4	3.5	4	4	4	4	4	1	4	4	2	2.75	3	3	3	3	3	3	3	3	3	3	3
5	2	2	3	3	1	2	2	2	1.75	1	2	2	2	1.75	2	2	2	2	4	4	4	4	4	4	4	4	4	4	4	4	4	4	4	3	4	4	3	3.5	4	4	4	4	4	4	4	4	4	4	4
4	2	2	1	2.25	3	2	1	1	1.75	3	2	1	1	1.75	4	2	1	2.33333	5	5	5	5	5	5	5	4	5	4.75	5	5	5	5	5	3	5	5	3	4	5	4	4	4	4	3	5	4	4	4	4
5	4	3	5	4.25	3	1	1	1	1.5	1	1	1	1	1	5	1	1	2.33333	5	5	5	5	5	5	5	5	5	5	5	5	5	5	5	4	5	5	4	4.5	5	5	5	5	5	5	5	5	3	5	5
2	1	1	1	1.25	3	3	3	3	3	5	4	3	4	4	3	2	1	2	5	4	3	5	4.25	5	5	4	5	4.75	5	5	5	4	4.75	4	3	5	4	4	3	5	5	5	3	5	5	5	5	5	5
3	2	2	2	2.25	2	2	2	2	2	2	2	2	2	2	2	2	2	2	5	5	3	5	4.5	5	5	5	5	5	5	5	5	5	5	1	5	5	3	3.5	5	5	5	5	5	5	5	5	5	5	5
4	2	3	3	3	2	2	3	3	2.5	3	3	2	2	2.5	4	2	2	2.66667	4	4	4	4	4	4	5	3	4	4	4	4	4	4	4	2	4	3	3	3	4	4	4	5	3	4	4	4	4	5	4
5	5	1	1	3	1	1	1	1	1	1	1	1	1	1	1	1	1	1	5	5	5	5	5	5	5	5	5	5	5	5	5	5	5	4	5	5	4	4.5	5	5	5	5	5	5	5	5	5	5	5
4	2	2	2	2.5	1	2	2	2	1.75	2	2	2	2	2	2	2	2	2	4	4	4	4	4	4	4	4	4	4	4	4	4	4	4	2	4	4	3	3.25	4	4	4	4	4	4	4	3	3	3	3
4	4	4	5	4.25	2	2	2	3	2.25	2	2	2	1	1.75	3	2	2	2.33333	5	5	5	5	5	5	5	5	5	5	5	5	5	5	5	3	5	5	3	4	5	5	5	5	5	5	5	4	4	4	4
4	1	1	5	2.75	1	1	1	1	1	1	1	1	1	1	1	1	1	1	5	5	5	5	5	5	5	5	5	5	5	5	5	5	5	4	5	5	4	4.5	5	5	5	5	5	5	5	5	1	4	3
5	1	3	1	2.5	1	3	4	3	2.75	1	2	1	1	1.25	5	1	1	2.33333	5	5	5	5	5	5	5	5	5	5	5	5	5	5	5	2	5	5	2	3.5	5	5	5	5	5	5	5	5	5	5	5
1	1	1	1	1	1	1	1	1	1	1	1	1	1	1	1	1	1	1	5	5	4	5	4.75	5	5	5	5	5	5	3	5	3	4	3	3	4	4	3.5	3	4	5	5	5	5	5	5	5	5	5
4	4	4	4	4	4	4	4	4	4	4	4	4	4	4	4	4	4	4	4	4	4	4	4	4	4	4	4	4	4	4	4	4	4	1	4	4	1	2.5	4	4	4	4	4	4	4	4	4	4	4
5	5	3	5	4.5	5	5	5	5	5	5	5	5	5	5	5	5	5	5	5	5	5	5	5	5	5	5	5	5	5	5	5	5	5	2	5	5	2	3.5	5	5	5	5	5	5	5	5	5	5	5
5	2	2	2	2.75	4	2	2	2	2.5	4	3	2	2	2.75	2	1	2	1.66667	5	5	3	5	4.5	5	5	5	5	5	5	5	5	5	5	4	5	5	4	4.5	5	5	5	5	5	5	5	5	3	3	4
5	3	4	5	4.25	4	4	4	4	4	4	1	1	1	1.75	3	3	2	2.66667	5	3	5	5	4.5	5	5	5	5	5	5	5	5	3	4.5	4	4	4	2	3.5	3	5	3	5	4	3	4	3	3	3	4
1	1	1	1	1	1	1	1	1	1	1	1	1	1	1	1	1	1	1	5	5	5	5	5	5	5	5	5	5	5	5	5	5	5	4	5	5	4	4.5	5	5	5	5	5	5	5	5	5	5	5
4	4	4	4	4	4	4	4	4	4	4	4	4	4	4	4	4	4	4	4	4	4	4	4	4	4	4	4	4	4	4	4	4	4	1	4	4	1	2.5	4	4	4	4	4	4	4	4	4	4	4
3	2	3	3	2.75	3	3	3	3	3	4	3	3	3	3.25	3	2	2	2.33333	5	5	5	4	4.75	4	5	4	4	4.25	4	3	4	3	3.5	2	3	4	3	3	3	3	3	4	3	3	4	3	3	3	2
1	1	1	1	1	1	1	1	1	1	1	1	1	1	1	1	1	1	1	5	4	3	5	4.25	5	5	3	3	4	5	5	5	5	5	4	4	3	3	3.5	5	5	5	5	5	5	5	5	5	5	3
1	1	1	1	1	1	1	1	1	1	1	1	1	1	1	1	1	1	1	1	5	5	1	3	1	5	5	5	4	5	5	5	5	5	4	5	5	4	4.5	5	5	5	5	5	1	1	1	3	4	1
5	1	1	1	2	3	3	3	1	2.5	1	1	1	1	1	2	1	1	1.33333	5	5	5	5	5	5	5	5	5	5	5	5	5	5	5	4	5	5	4	4.5	5	5	5	5	5	5	5	4	5	5	5
4	4	4	4	4	4	4	4	4	4	3	4	4	4	3.75	3	4	4	3.66667	5	5	5	5	5	5	5	5	5	5	5	5	5	5	5	2	5	5	2	3.5	5	5	5	5	5	5	5	5	5	5	5
3	3	3	3	3	3	3	3	3	3	3	3	3	3	3	3	3	3	3	3	3	3	3	3	3	3	3	3	3	3	3	3	3	3	2	3	3	2	2.5	3	3	3	3	3	3	3	3	3	3	3
4	4	3	3	3.5	3	2	3	4	3	2	2	3	3	2.5	3	2	2	2.33333	4	4	3	4	3.75	4	4	4	4	4	4	5	4	4	4.25	2	3	3	2	2.5	4	3	3	3	4	4	4	5	3	3	3
5	2	2	2	2.75	1	1	1	1	1	1	1	1	1	1	3	2	1	2	5	5	5	5	5	5	5	5	5	5	5	5	5	5	5	4	5	5	4	4.5	5	5	5	5	5	5	5	4	5	5	5
5	5	1	5	4	1	1	1	1	1	1	1	1	1	1	1	1	1	1	5	5	5	5	5	5	5	5	5	5	5	5	5	5	5	4	5	5	4	4.5	5	5	5	5	5	5	5	5	1	5	3
4	3	3	3	3.25	3	2	3	3	2.75	2	2	2	3	2.25	3	2	2	2.33333	4	3	3	3	3.25	3	4	3	3	3.25	4	4	4	3	3.75	2	3	3	3	2.75	3	4	3	3	3	3	3	3	3	3	3
5	4	2	4	3.75	1	1	1	2	1.25	1	4	1	2	2	1	1	3	1.66667	5	5	5	5	5	5	5	5	5	5	5	5	5	5	5	3	5	5	4	4.25	5	5	5	5	5	5	5	5	5	5	5
5	3	3	4	3.75	2	2	2	2	2	2	3	2	2	2.25	3	2	2	2.33333	4	5	5	4	4.5	4	5	5	5	4.75	5	5	5	5	5	2	5	5	3	3.75	3	5	5	4	4	4	4	2	3	2	3
5	5	5	5	5	5	5	5	5	5	5	5	5	5	5	5	5	5	5	5	5	5	5	5	5	5	5	5	5	5	5	5	5	5	2	5	5	2	3.5	5	5	5	5	5	5	5	5	5	5	5
5	4	3	3	3.75	5	3	3	3	3.5	3	4	3	3	3.25	4	3	2	3	4	5	5	4	4.5	4	5	5	5	4.75	5	5	5	5	5	2	5	5	4	4	4	4	4	4	4	4	4	4	4	4	4
5	2	1	1	2.25	1	1	1	1	1	1	1	1	1	1	1	1	1	1	5	5	5	5	5	5	5	5	5	5	5	5	5	5	5	4	5	5	4	4.5	5	5	5	5	5	5	5	1	1	2	2
3	3	3	4	3.25	4	3	4	4	3.75	3	2	3	2	2.5	4	4	2	3.33333	4	4	4	4	4	4	2	3	4	3.25	3	3	4	3	3.25	1	4	2	1	2	3	3	2	4	3	4	3	3	4	3	4
1	1	2	1	1.25	1	2	1	2	1.5	1	2	2	2	1.75	1	1	2	1.33333	2	2	2	1	1.75	1	1	2	1	1.25	1	1	1	1	1	3	2	2	4	2.75	1	1	1	1	1	1	1	1	1	1	1
5	4	3	4	4	5	3	4	3	3.75	4	4	3	4	3.75	3	4	4	3.66667	4	4	3	3	3.5	3	3	4	3	3.25	4	4	4	3	3.75	1	3	3	1	2	3	3	4	4	5	4	3	4	4	3	4
4	1	1	2	2	2	1	1	2	1.5	1	1	1	1	1	2	1	1	1.33333	5	5	5	5	5	5	5	5	5	5	5	5	5	5	5	4	5	5	4	4.5	5	5	4	4	4	4	3	2	3	4	2
5	5	5	3	4.5	5	5	5	4	4.75	5	1	1	2	2.25	5	1	1	2.33333	4	2	4	4	3.5	4	4	2	2	3	4	5	5	5	4.75	1	3	1	2	1.75	3	4	3	3	3	3	4	4	4	3	4
5	2	4	3	3.5	2	2	2	2	2	2	1	3	2	2	5	2	2	3	4	4	4	4	4	4	4	3	4	3.75	4	4	4	4	4	3	4	4	3	3.5	4	3	3	3	3	3	3	3	3	3	3
3	4	3	3	3.25	2	2	1	2	1.75	2	2	1	2	1.75	2	2	1	1.66667	4	4	4	4	4	4	4	4	4	4	4	4	4	4	4	3	4	4	3	3.5	4	4	4	4	4	4	4	2	3	3	3
5	4	3	3	3.75	5	2	3	3	3.25	5	2	3	3	3.25	5	4	3	4	5	5	5	5	5	5	5	5	5	5	5	5	5	5	5	2	5	5	2	3.5	5	5	5	5	5	5	5	5	5	5	5
3	3	2	3	2.75	2	2	2	2	2	2	2	2	2	2	2	2	2	2	4	4	4	4	4	4	4	4	4	4	4	4	4	4	4	3	3	3	3	3	4	4	4	4	4	4	4	4	3	3	3
3	3	3	3	3	2	2	2	2	2	2	2	2	2	2	4	2	3	3	5	4	4	5	4.5	5	4	4	4	4.25	4	4	4	3	3.75	3	4	4	3	3.5	3	4	3	4	4	4	4	3	3	3	3
1	1	1	1	1	1	1	1	1	1	1	1	1	1	1	1	1	1	1	5	5	5	5	5	5	5	5	5	5	5	5	5	5	5	4	5	5	4	4.5	5	5	5	5	5	5	5	5	4	5	1
3	3	3	3	3	3	3	3	3	3	3	3	3	3	3	3	3	3	3	3	3	3	3	3	3	3	3	3	3	3	3	3	3	3	2	3	3	2	2.5	3	3	3	3	3	3	3	3	3	3	3
4	4	4	2	3.5	2	2	4	4	3	2	2	4	2	2.5	2	2	4	2.66667	2	2	4	4	3	4	4	4	2	3.5	4	4	4	3	3.75	1	2	2	3	2	4	4	4	4	1	3	1	2	3	2	3
2	2	2	2	2	2	2	2	2	2	2	2	2	2	2	2	2	2	2	2	2	2	2	2	2	2	2	2	2	2	2	2	2	2	3	2	2	3	2.5	2	2	2	2	2	2	2	2	2	2	2
4	3	2	2	2.75	2	2	1	1	1.5	1	1	1	1	1	2	1	1	1.33333	4	4	4	4	4	4	4	4	4	4	4	4	4	4	4	1	3	3	3	2.5	4	4	4	4	4	4	2	4	2	2	2
5	4	3	2	3.5	1	2	1	1	1.25	1	1	1	1	1	3	1	1	1.66667	4	5	4	4	4.25	4	4	5	5	4.5	4	4	4	3	3.75	2	3	3	3	2.75	3	3	3	3	3	3	3	3	3	3	3
4	3	3	4	3.5	3	2	3	3	2.75	1	1	1	2	1.25	2	1	1	1.33333	4	5	4	5	4.5	5	5	5	5	5	4	4	5	3	4	2	4	3	3	3	4	5	5	5	5	5	4	5	4	5	5
5	3	2	3	3.25	2	2	2	2	2	2	1	2	2	1.75	2	2	2	2	3	3	3	3	3	3	3	3	3	3	3	3	3	3	3	2	2	3	3	2.5	3	2	3	2	2	2	3	2	3	2	2
2	2	2	2	2	2	2	2	2	2	2	2	2	2	2	2	2	2	2	5	5	5	5	5	5	5	3	5	4.5	5	5	5	5	5	1	4	4	3	3	4	5	5	4	5	5	4	4	3	3	4
4	3	3	3	3.25	2	2	2	3	2.25	2	2	2	2	2	2	2	2	2	4	4	4	4	4	4	4	4	4	4	4	4	4	4	4	2	4	4	2	3	4	4	4	4	4	4	4	3	4	4	4
4	4	4	4	4	2	2	2	1	1.75	1	3	1	1	1.5	3	1	1	1.66667	4	4	5	5	4.5	5	5	4	4	4.5	5	5	5	4	4.75	4	5	5	4	4.5	4	4	5	5	3	3	4	2	2	2	2
1	2	3	2	2	1	1	2	2	1.5	2	2	2	2	2	2	2	2	2	3	3	3	3	3	3	4	3	3	3.25	3	4	3	3	3.25	2	4	4	2	3	4	3	4	4	4	3	3	4	3	3	3
4	3	4	4	3.75	2	2	2	2	2	2	4	2	2	2.5	2	2	2	2	4	4	4	4	4	4	4	4	4	4	4	4	4	4	4	1	4	4	3	3	4	4	4	4	4	4	4	3	4	4	4
3	3	3	3	3	3	3	3	3	3	3	3	3	3	3	3	3	3	3	4	4	4	4	4	4	4	4	4	4	4	4	4	4	4	1	4	4	1	2.5	4	4	4	4	4	4	4	4	4	4	4
2	4	2	2	2.5	2	2	2	2	2	2	2	2	2	2	2	2	2	2	4	4	4	4	4	4	4	4	4	4	4	4	4	4	4	1	4	4	3	3	4	4	4	4	4	5	4	5	5	5	5
4	4	5	4	4.25	4	5	4	4	4.25	3	5	4	4	4	4	3	4	3.66667	4	4	4	4	4	4	4	4	4	4	4	4	4	4	4	1	4	4	1	2.5	4	4	4	4	4	4	4	4	4	4	4
5	1	1	1	2	3	1	1	1	1.5	1	1	1	1	1	3	1	1	1.66667	5	5	5	5	5	5	5	5	5	5	5	5	5	5	5	2	5	5	2	3.5	5	5	5	5	5	5	5	5	5	5	5
3	3	4	3	3.25	3	3	3	3	3	3	3	3	3	3	3	3	3	3	3	3	3	3	3	3	3	3	3	3	3	3	3	3	3	2	3	3	2	2.5	3	3	3	3	3	3	3	3	4	3	3
5	3	3	4	3.75	3	3	3	2	2.75	2	2	2	2	2	2	2	2	2	4	4	4	4	4	4	4	4	4	4	4	4	4	4	4	2	4	4	2	3	4	4	4	4	4	4	4	4	4	4	4
3	4	3	3	3.25	3	3	2	3	2.75	1	2	1	1	1.25	2	1	1	1.33333	4	3	3	4	3.5	4	5	4	2	3.75	4	4	4	3	3.75	2	2	4	3	2.75	3	4	4	4	4	4	4	4	4	4	3
5	3	3	3	3.5	3	3	3	3	3	3	3	3	3	3	3	3	3	3	4	4	4	4	4	4	4	4	4	4	4	4	4	4	4	1	4	4	1	2.5	4	4	4	4	4	4	4	4	4	4	4
5	5	5	5	5	5	5	5	5	5	5	5	5	5	5	5	5	5	5	5	5	5	5	5	5	5	5	5	5	5	5	5	5	5	2	5	5	2	3.5	5	5	5	5	5	5	5	5	5	5	5
5	4	4	4	4.25	4	4	3	3	3.5	3	4	3	3	3.25	5	3	3	3.66667	5	5	3	5	4.5	5	5	3	3	4	3	3	3	3	3	2	3	3	2	2.5	4	5	5	4	4	4	5	4	4	4	4
5	5	5	5	5	5	5	5	5	5	5	5	5	5	5	5	5	5	5	5	5	5	5	5	5	5	5	5	5	5	5	5	5	5	2	5	5	2	3.5	5	5	5	5	5	5	5	5	5	5	5
5	5	2	3	3.75	1	2	2	3	2	3	2	2	2	2.25	3	2	2	2.33333	5	5	4	5	4.75	5	5	5	4	4.75	5	5	5	5	5	2	2	5	4	3.25	5	4	5	5	5	5	5	5	5	5	5
4	2	2	2	2.5	3	2	2	2	2.25	3	3	2	2	2.5	5	1	1	2.33333	5	5	4	4	4.5	4	5	4	3	4	5	5	3	3	4	3	3	3	3	3	4	4	4	4	3	3	4	3	2	3	3
4	4	4	4	4	2	1	1	1	1.25	1	1	1	1	1	5	1	1	2.33333	5	5	5	5	5	5	5	4	3	4.25	5	5	5	5	5	4	3	3	4	3.5	5	4	5	5	5	3	4	3	3	3	4
4	3	3	3	3.25	4	3	2	3	3	3	3	2	3	2.75	2	1	3	2	4	5	4	3	4	3	3	4	4	3.5	4	5	5	5	4.75	2	3	3	3	2.75	3	3	4	4	3	3	5	3	3	4	3
5	4	4	4	4.25	2	2	3	2	2.25	2	1	2	3	2	3	1	3	2.33333	3	3	4	4	3.5	4	4	4	3	3.75	4	4	4	3	3.75	2	3	2	3	2.5	3	4	3	4	3	3	4	4	3	3	3
5	3	3	3	3.5	3	3	3	3	3	3	3	3	3	3	3	3	3	3	3	3	3	3	3	3	3	3	3	3	3	3	3	2	2.75	2	3	3	2	2.5	3	3	3	3	3	3	3	3	3	3	3
3	3	3	3	3	2	2	2	2	2	2	2	2	2	2	3	2	2	2.33333	3	4	3	4	3.5	4	4	3	3	3.5	4	3	4	3	3.5	2	3	3	3	2.75	4	3	3	3	3	3	3	3	3	3	3
5	5	5	5	5	3	2	3	3	2.75	3	2	2	1	2	5	2	1	2.66667	5	5	5	5	5	5	5	5	5	5	5	5	5	3	4.5	2	3	5	4	3.5	5	5	5	5	5	5	5	5	5	5	5
3	3	2	2	2.5	3	2	2	3	2.5	2	2	2	2	2	3	2	2	2.33333	4	4	4	4	4	4	4	4	4	4	4	4	4	4	4	2	4	3	2	2.75	3	4	4	4	4	4	4	4	3	4	4
5	2	4	3	3.5	2	2	2	3	2.25	2	2	2	2	2	5	2	2	3	5	5	5	4	4.75	4	4	4	4	4	5	5	4	4	4.5	3	4	4	3	3.5	4	4	4	4	4	4	4	2	3	4	3
4	2	2	2	2.5	2	2	2	2	2	2	2	2	1	1.75	2	2	2	2	4	4	4	5	4.25	5	4	5	4	4.5	5	4	4	4	4.25	2	3	3	3	2.75	4	4	4	4	4	4	5	3	3	3	3
4	2	2	2	2.5	2	2	2	2	2	2	2	2	1	1.75	2	2	2	2	4	4	4	5	4.25	5	4	5	4	4.5	5	4	4	4	4.25	2	3	3	3	2.75	4	4	4	4	4	4	4	3	3	3	3
1	1	1	1	1	3	5	2	5	3.75	5	5	3	3	4	2	4	1	2.33333	4	3	5	4	4	4	5	5	3	4.25	5	4	4	2	3.75	2	2	1	1	1.5	5	5	5	4	4	4	4	5	5	4	4
4	5	2	2	3.25	4	2	2	2	2.5	4	2	2	1	2.25	4	1	2	2.33333	5	5	5	4	4.75	4	5	4	5	4.5	5	5	5	5	5	2	4	4	3	3.25	5	5	5	5	5	5	5	5	3	4	5
5	3	2	1	2.75	2	2	3	3	2.5	2	3	1	2	2	4	1	1	2	5	5	5	5	5	5	5	5	5	5	5	5	5	5	5	2	3	5	3	3.25	5	5	5	5	5	5	5	5	5	5	5
4	1	1	1	1.75	1	2	1	3	1.75	1	2	1	1	1.25	3	1	1	1.66667	5	5	5	4	4.75	4	5	4	5	4.5	5	5	4	3	4.25	1	3	3	4	2.75	4	4	5	5	5	5	5	5	5	5	5
4	3	3	3	3.25	2	3	2	2	2.25	2	3	2	2	2.25	3	3	2	2.66667	4	4	4	4	4	4	4	4	4	4	5	5	4	4	4.5	1	4	4	3	3	4	3	4	4	3	4	5	3	3	4	3
5	4	4	3	4	2	2	2	2	2	3	3	3	1	2.5	3	2	2	2.33333	5	5	4	3	4.25	3	4	4	4	3.75	5	5	5	4	4.75	2	5	3	3	3.25	5	5	5	5	5	5	5	5	5	5	5
1	1	1	1	1	1	1	1	1	1	1	1	1	1	1	1	1	1	1	5	5	5	5	5	5	5	5	5	5	5	5	5	5	5	4	5	5	4	4.5	5	5	5	5	5	5	5	5	5	5	5
4	2	4	2	3	4	2	3	3	3	3	3	3	2	2.75	2	1	2	1.66667	5	5	4	5	4.75	5	5	4	4	4.5	5	5	5	5	5	2	5	5	4	4	4	5	5	5	5	5	5	5	5	5	5
5	3	2	2	3	1	1	2	1	1.25	1	1	2	1	1.25	1	2	1	1.33333	4	4	4	4	4	4	4	3	4	3.75	5	5	5	3	4.5	3	4	2	4	3.25	4	4	4	3	4	4	3	2	3	3	3
2	5	1	2	2.5	1	1	1	2	1.25	2	3	1	1	1.75	4	2	1	2.33333	5	5	4	4	4.5	4	4	3	4	3.75	5	5	5	5	5	2	4	3	4	3.25	4	5	5	4	4	4	4	5	3	3	4
3	3	3	3	3	3	3	3	4	3.25	3	3	3	3	3	3	3	3	3	5	5	5	4	4.75	4	5	4	5	4.5	5	5	5	5	5	2	4	4	4	3.5	5	5	5	5	5	5	5	5	3	3	3
5	1	1	1	2	1	1	1	1	1	1	1	1	1	1	1	1	1	1	5	5	5	5	5	5	5	5	5	5	5	5	5	5	5	4	5	5	4	4.5	5	5	5	5	5	5	5	1	1	5	1
4	4	3	3	3.5	3	2	2	2	2.25	3	3	3	2	2.75	4	3	2	3	4	4	4	4	4	4	4	4	4	4	4	4	4	4	4	3	4	4	3	3.5	4	4	4	4	4	4	4	2	5	4	4
4	3	3	2	3	3	2	2	3	2.5	3	3	2	2	2.5	3	2	2	2.33333	4	4	4	3	3.75	3	5	4	4	4	5	5	5	4	4.75	2	4	4	4	3.5	4	5	5	4	4	4	4	2	3	3	3
4	2	3	2	2.75	3	2	2	3	2.5	3	3	3	2	2.75	3	2	2	2.33333	4	4	4	3	3.75	3	5	5	4	4.25	5	5	5	4	4.75	2	4	4	4	3.5	4	5	5	4	4	5	4	2	3	3	3
4	4	3	4	3.75	2	2	2	3	2.25	2	2	3	3	2.5	3	3	3	3	4	4	4	4	4	4	4	4	4	4	4	4	4	4	4	2	3	3	3	2.75	3	4	4	4	4	4	3	3	3	4	4
4	2	1	1	2	1	1	1	1	1	1	1	1	1	1	4	1	1	2	5	5	4	4	4.5	4	5	4	4	4.25	5	5	5	5	5	4	5	4	4	4.25	5	3	4	4	4	4	3	4	3	3	2
1	1	3	4	2.25	1	1	1	1	1	3	3	5	1	3	1	1	1	1	5	5	4	5	4.75	5	5	4	5	4.75	5	5	5	4	4.75	4	4	4	4	4	5	4	4	4	4	4	4	4	4	4	4
3	3	3	2	2.75	3	1	1	1	1.5	1	3	3	1	2	4	4	2	3.33333	5	5	5	5	5	5	5	5	5	5	5	5	5	4	4.75	4	3	4	4	3.75	4	3	5	5	4	5	5	5	5	5	5
2	2	4	4	3	2	2	2	2	2	3	2	2	2	2.25	4	2	2	2.66667	5	5	4	5	4.75	5	4	4	5	4.5	5	5	5	5	5	4	5	5	4	4.5	5	5	5	5	5	5	5	5	5	5	5
3	4	3	2	3	2	2	3	2	2.25	3	2	3	2	2.5	4	2	3	3	4	4	4	3	3.75	3	4	4	4	3.75	5	5	5	5	5	4	5	5	4	4.5	5	5	3	3	3	3	3	5	3	2	3
3	3	3	3	3	3	1	2	2	2	1	3	3	1	2	4	2	2	2.66667	5	5	4	5	4.75	5	4	4	5	4.5	5	5	5	5	5	1	3	4	4	3	5	4	4	4	4	4	5	4	4	4	3
3	2	3	3	2.75	1	2	2	2	1.75	2	1	2	2	1.75	4	1	1	2	5	4	4	5	4.5	5	5	4	4	4.5	5	4	4	4	4.25	2	3	3	3	2.75	4	4	4	4	3	4	3	3	3	4	3
5	2	2	2	2.75	2	2	2	2	2	1	2	2	1	1.5	2	2	1	1.66667	4	4	5	5	4.5	5	4	4	5	4.5	5	5	5	4	4.75	3	4	4	4	3.75	4	4	4	4	4	4	3	4	2	3	2
3	4	3	3	3.25	2	2	3	4	2.75	3	2	2	2	2.25	3	2	2	2.33333	5	5	5	4	4.75	4	5	4	5	4.5	5	5	5	5	5	4	3	3	2	3	4	5	5	5	4	5	5	5	3	5	3
3	4	4	3	3.5	2	3	3	3	2.75	4	4	3	3	3.5	4	3	3	3.33333	5	5	5	4	4.75	4	4	4	5	4.25	4	5	5	4	4.5	2	4	4	3	3.25	4	4	5	5	4	4	5	4	4	3	4
4	3	2	3	3	2	2	2	2	2	3	2	2	2	2.25	3	2	2	2.33333	5	5	5	5	5	5	5	5	3	4.5	5	5	4	4	4.5	4	4	3	4	3.75	3	5	5	5	5	5	5	5	5	5	3
3	3	3	3	3	3	3	3	3	3	3	3	3	3	3	3	2	2	2.33333	5	5	3	4	4.25	4	4	4	3	3.75	5	4	5	4	4.5	2	4	3	3	3	4	5	5	5	5	5	4	3	4	5	5
5	5	5	2	4.25	2	2	2	4	2.5	3	2	2	5	3	4	2	2	2.66667	5	5	5	5	5	5	5	5	5	5	5	5	5	5	5	2	5	5	3	3.75	5	5	5	5	5	5	5	5	5	5	5
4	3	2	2	2.75	2	2	2	2	2	2	2	2	2	2	2	2	2	2	5	5	5	5	5	5	5	5	5	5	5	5	5	4	4.75	2	5	5	4	4	4	4	4	4	3	4	4	3	4	4	3
3	3	3	3	3	3	3	3	3	3	3	3	2	2	2.5	3	3	2	2.66667	4	4	4	4	4	4	4	4	4	4	5	5	4	4	4.5	3	4	4	3	3.5	4	4	4	4	3	4	4	3	3	4	3
3	1	1	1	1.5	1	1	1	1	1	1	1	1	1	1	3	1	1	1.66667	5	5	5	5	5	5	5	5	5	5	5	5	5	5	5	4	5	5	4	4.5	5	5	5	5	5	5	5	5	5	5	5
5	4	3	4	4	1	1	1	1	1	4	4	4	2	3.5	3	2	1	2	5	5	5	5	5	5	5	5	5	5	5	5	5	5	5	4	5	5	4	4.5	5	5	5	5	5	5	5	4	3	5	2
2	2	2	2	2	2	2	2	2	2	2	2	2	2	2	2	2	2	2	5	5	5	5	5	5	5	5	5	5	5	5	5	5	5	2	4	4	2	3	5	5	4	4	5	5	5	5	3	4	4
5	3	2	3	3.25	3	3	3	3	3	3	3	3	3	3	3	1	2	2	5	5	5	5	5	5	5	5	5	5	5	5	5	5	5	3	5	5	2	3.75	5	5	5	5	5	5	5	5	5	5	5
5	4	4	4	4.25	4	4	4	4	4	3	4	4	4	3.75	3	4	4	3.66667	4	4	4	4	4	4	4	4	4	4	4	4	4	4	4	1	4	4	1	2.5	4	4	4	4	4	4	4	4	4	4	4
3	2	2	2	2.25	2	4	4	4	3.5	4	2	1	2	2.25	4	3	3	3.33333	5	5	5	4	4.75	4	5	5	5	4.75	4	5	5	3	4.25	1	3	4	3	2.75	4	4	5	3	5	5	3	2	5	4	5
2	2	3	3	2.5	4	4	2	4	3.5	5	4	4	4	4.25	4	2	2	2.66667	4	4	3	4	3.75	4	3	4	4	3.75	4	4	3	1	3	1	2	3	3	2.25	2	2	3	2	3	4	4	2	4	4	4
3	3	3	4	3.25	4	5	4	4	4.25	4	5	4	3	4	4	1	2	2.33333	4	4	4	5	4.25	5	5	4	4	4.5	4	4	3	4	3.75	3	3	4	3	3.25	5	4	5	3	5	4	5	4	4	4	2
3	3	3	3	3	3	3	3	3	3	4	3	3	3	3.25	3	3	3	3	5	5	5	5	5	5	5	5	5	5	5	5	5	5	5	2	5	5	2	3.5	5	5	5	5	5	5	5	5	3	5	5
5	4	4	4	4.25	1	1	1	1	1	1	1	1	1	1	5	1	1	2.33333	5	5	5	5	5	5	5	5	5	5	5	5	4	4	4.5	3	4	4	4	3.75	4	4	4	4	4	4	4	4	3	4	4
1	1	1	2	1.25	2	1	1	3	1.75	1	1	1	1	1	1	1	1	1	5	5	5	5	5	5	5	5	5	5	5	5	5	5	5	2	3	5	4	3.5	5	5	5	5	5	5	5	5	3	3	3
4	4	4	5	4.25	3	1	1	4	2.25	1	2	1	1	1.25	4	1	1	2	5	5	5	5	5	5	4	4	4	4.25	5	5	5	5	5	4	5	5	3	4.25	5	4	5	5	4	5	5	4	3	5	2
2	1	1	1	1.25	1	1	1	1	1	5	5	1	1	3	5	5	5	5	5	5	5	5	5	5	5	5	5	5	5	5	5	5	5	4	5	5	4	4.5	5	5	5	5	5	5	5	5	3	3	3
5	3	3	1	3	1	1	1	1	1	5	5	1	1	3	5	1	1	2.33333	5	5	5	5	5	5	5	5	5	5	5	5	5	5	5	4	5	5	4	4.5	5	5	5	5	5	5	1	5	5	5	5
4	3	1	2	2.5	3	3	2	2	2.5	4	1	1	2	2	5	1	2	2.66667	5	5	5	5	5	5	5	5	5	5	5	5	5	5	5	2	5	5	2	3.5	5	5	5	5	5	5	5	4	4	5	5
5	5	4	4	4.5	5	4	4	4	4.25	5	4	4	4	4.25	5	4	4	4.33333	4	4	4	4	4	4	4	4	4	4	3	4	4	5	4	1	3	4	1	2.25	5	5	4	4	5	5	5	5	4	4	4
5	5	5	5	5	2	2	2	2	2	2	2	3	2	2.25	5	2	2	3	5	5	5	3	4.5	3	5	5	5	4.5	5	5	5	5	5	2	5	4	3	3.5	5	5	5	5	5	5	5	5	5	5	5
4	4	4	4	4	4	4	4	4	4	4	4	4	4	4	4	4	4	4	4	4	4	4	4	4	4	4	4	4	4	4	4	4	4	1	4	4	1	2.5	4	4	4	4	4	4	4	4	4	4	4
3	3	3	3	3	3	3	3	3	3	3	3	3	3	3	3	3	3	3	3	3	3	3	3	3	3	3	3	3	3	3	3	3	3	2	3	3	2	2.5	3	3	3	3	3	3	3	3	3	3	3
5	4	4	4	4.25	5	4	4	4	4.25	5	4	4	4	4.25	5	4	4	4.33333	4	4	4	4	4	4	4	4	4	4	4	4	4	4	4	1	4	4	1	2.5	4	4	4	4	4	4	4	3	4	4	4
5	3	5	3	4	3	3	3	3	3	3	3	3	3	3	3	3	3	3	3	3	3	3	3	3	3	3	3	3	3	3	3	3	3	2	3	3	2	2.5	3	3	3	3	3	3	3	3	3	3	3
3	3	3	3	3	4	3	2	3	3	3	3	2	3	2.75	3	3	2	2.66667	5	4	4	4	4.25	4	5	5	5	4.75	5	5	4	4	4.5	1	4	5	4	3.5	4	4	4	4	4	4	4	4	4	4	4
5	5	5	5	5	5	5	2	5	4.25	4	4	4	5	4.25	5	5	4	4.66667	5	5	5	5	5	5	5	5	5	5	5	5	5	5	5	2	5	5	2	3.5	5	5	5	5	5	5	4	5	5	5	5
4	2	2	2	2.5	2	2	2	2	2	2	2	2	2	2	3	2	2	2.33333	5	5	4	5	4.75	5	5	5	5	5	5	5	5	5	5	3	5	5	3	4	5	5	5	5	5	5	5	2	5	5	5
4	4	4	4	4	4	3	3	3	3.25	4	2	4	4	3.5	4	4	4	4	3	4	4	4	3.75	4	4	4	4	4	4	4	4	3	3.75	1	3	4	1	2.25	4	3	4	4	4	3	4	4	4	4	3
5	4	4	3	4	5	3	2	2	3	1	1	4	2	2	5	1	1	2.33333	5	4	5	5	4.75	5	5	5	5	5	5	5	5	5	5	3	5	3	4	3.75	4	4	5	5	4	4	3	5	5	5	5
5	4	3	2	3.5	2	1	2	2	1.75	1	2	2	2	1.75	5	2	2	3	4	4	4	4	4	4	5	4	3	4	4	4	4	4	4	4	3	4	3	3.5	3	3	4	4	4	4	4	4	4	4	4
5	5	5	5	5	5	5	5	5	5	5	5	5	5	5	5	5	5	5	5	5	5	5	5	5	5	5	5	5	5	5	5	5	5	2	5	5	2	3.5	5	5	5	5	5	5	5	5	5	5	5
5	4	5	5	4.75	4	4	4	4	4	4	5	4	4	4.25	5	5	4	4.66667	5	5	5	5	5	5	5	5	5	5	5	5	5	3	4.5	3	5	5	3	4	4	5	5	4	4	3	3	4	2	2	1
5	3	5	4	4.25	4	3	4	3	3.5	4	4	3	3	3.5	3	4	3	3.33333	5	5	4	5	4.75	5	5	5	4	4.75	4	5	5	5	4.75	2	5	5	4	4	4	5	5	5	5	5	4	5	5	5	4
2	1	2	2	1.75	2	1	1	2	1.5	2	1	1	1	1.25	2	1	1	1.33333	5	5	4	5	4.75	5	5	4	4	4.5	4	4	4	4	4	4	3	3	3	3.25	4	4	4	4	4	4	4	3	2	2	2
2	1	2	2	1.75	2	1	1	2	1.5	2	1	1	1	1.25	2	1	1	1.33333	5	5	4	5	4.75	5	5	4	4	4.5	5	5	5	5	5	3	3	4	4	3.5	4	4	4	4	4	4	4	4	4	4	4
2	2	3	3	2.5	4	2	3	3	3	3	2	2	2	2.25	2	2	1	1.66667	5	4	3	4	4	4	5	4	4	4.25	5	5	4	4	4.5	2	3	4	4	3.25	3	4	4	4	4	4	4	4	4	4	3
5	3	3	2	3.25	5	2	1	1	2.25	2	1	2	1	1.5	4	1	1	2	4	5	4	5	4.5	5	5	4	4	4.5	4	5	5	5	4.75	3	3	3	4	3.25	4	5	5	5	4	5	5	4	3	4	2
1	1	1	1	1	1	1	1	1	1	1	1	1	1	1	1	1	1	1	5	5	5	5	5	5	5	5	5	5	5	5	5	5	5	4	5	5	4	4.5	5	5	5	5	5	5	5	5	3	5	3
5	4	4	4	4.25	5	4	4	4	4.25	5	4	4	4	4.25	5	4	4	4.33333	4	4	4	4	4	4	4	4	4	4	4	4	4	4	4	1	4	4	1	2.5	4	4	4	4	4	4	4	4	4	4	4
5	4	3	4	4	5	3	3	4	3.75	3	4	3	5	3.75	5	4	2	3.66667	3	4	5	3	3.75	3	4	4	5	4	5	5	3	3	4	2	4	2	3	2.75	3	4	4	5	3	4	4	4	5	3	4
5	5	5	5	5	1	1	1	1	1	3	1	1	1	1.5	5	1	1	2.33333	5	5	5	5	5	5	5	5	5	5	5	5	5	5	5	4	5	3	4	4	5	1	5	5	5	5	5	3	2	2	1
5	4	4	4	4.25	4	3	3	2	3	2	2	2	2	2	4	2	2	2.66667	4	4	5	4	4.25	4	4	4	3	3.75	4	4	4	4	4	3	3	3	3	3	4	4	5	4	4	4	3	4	4	4	4
2	2	2	3	2.25	2	3	4	4	3.25	2	5	2	3	3	4	2	2	2.66667	5	4	4	4	4.25	4	5	4	4	4.25	4	4	4	4	4	4	4	4	3	3.75	4	4	4	4	3	4	3	4	3	3	3
1	1	1	3	1.5	1	5	5	5	4	1	5	5	5	4	1	5	3	3	3	3	3	1	2.5	1	3	5	3	3	3	3	3	3	3	2	1	3	2	2	3	5	5	5	5	5	3	5	5	5	5
5	5	5	5	5	5	5	5	5	5	5	5	5	5	5	5	5	5	5	5	5	5	5	5	5	5	5	5	5	5	5	5	5	5	2	5	5	2	3.5	5	5	5	5	5	5	5	5	5	5	5
5	5	4	5	4.75	3	2	2	2	2.25	3	3	2	2	2.5	3	2	1	2	5	5	4	5	4.75	5	5	5	2	4.25	5	5	3	3	4	3	3	4	3	3.25	5	5	5	5	5	4	5	3	2	2	2
5	3	3	2	3.25	3	3	1	2	2.25	3	1	1	2	1.75	5	1	1	2.33333	5	5	5	5	5	5	5	5	5	5	5	5	5	5	5	3	5	5	3	4	5	5	5	5	5	5	5	5	5	5	2
1	1	1	3	1.5	1	1	1	1	1	1	1	1	1	1	3	1	1	1.66667	5	5	5	5	5	5	5	5	5	5	5	5	5	5	5	4	5	5	4	4.5	5	5	5	5	5	5	5	5	1	3	1
5	3	3	2	3.25	2	3	3	2	2.5	2	2	2	2	2	3	2	2	2.33333	4	4	4	4	4	4	4	3	3	3.5	4	4	4	3	3.75	2	3	3	3	2.75	3	4	4	4	3	4	4	3	4	4	4
3	3	3	3	3	1	1	1	2	1.25	1	1	1	1	1	2	1	1	1.33333	4	4	4	4	4	4	4	3	5	4	3	4	4	4	3.75	3	4	4	4	3.75	4	3	2	2	2	3	2	2	3	3	3
4	2	2	2	2.5	2	2	2	2	2	2	2	2	2	2	2	2	2	2	4	4	3	4	3.75	4	4	4	4	4	4	4	4	4	4	3	4	3	3	3.25	4	4	4	4	4	4	4	4	2	2	2
3	3	3	3	3	1	1	3	3	2	1	3	1	1	1.5	3	1	3	2.33333	4	5	3	5	4.25	5	4	5	4	4.5	4	5	4	5	4.5	2	5	5	2	3.5	4	3	5	4	5	3	3	3	1	1	1
5	4	3	3	3.75	2	2	2	3	2.25	2	2	1	2	1.75	2	2	1	1.66667	4	4	4	4	4	4	4	4	4	4	4	4	4	4	4	3	4	4	3	3.5	4	4	4	4	4	4	4	2	4	4	3
5	2	2	2	2.75	2	2	2	2	2	2	2	2	2	2	2	2	2	2	5	5	2	5	4.25	5	5	4	5	4.75	5	5	5	5	5	3	2	2	3	2.5	5	5	5	5	5	5	5	5	3	4	1
4	3	3	3	3.25	3	3	3	3	3	3	3	2	2	2.5	4	2	2	2.66667	4	4	4	4	4	4	5	4	3	4	4	5	5	3	4.25	2	4	3	3	3	4	5	4	5	4	5	4	5	4	4	4
4	2	2	2	2.5	2	2	2	2	2	2	2	2	2	2	2	2	2	2	4	4	4	4	4	4	4	4	4	4	4	4	4	4	4	1	3	4	3	2.75	4	4	4	4	3	4	4	2	3	4	3
4	4	4	3	3.75	2	2	1	2	1.75	2	2	1	1	1.5	4	2	1	2.33333	3	3	4	3	3.25	3	3	3	4	3.25	4	4	4	3	3.75	4	3	4	4	3.75	4	4	4	4	4	3	4	3	1	3	1
5	3	3	3	3.5	5	2	2	3	3	3	1	1	2	1.75	3	2	2	2.33333	3	5	3	3	3.5	3	4	4	5	4	4	3	5	4	4	2	3	3	3	2.75	3	3	3	4	4	3	4	3	3	3	3
5	3	2	2	3	2	2	2	2	2	1	1	2	2	1.5	4	1	2	2.33333	5	5	5	5	5	5	5	5	5	5	5	5	5	4	4.75	2	5	5	3	3.75	4	4	4	5	4	4	5	3	4	4	5
3	3	3	3	3	3	3	3	3	3	3	3	3	3	3	3	3	3	3	3	3	3	3	3	3	3	3	3	3	4	4	4	4	4	1	4	4	1	2.5	4	4	4	4	4	4	4	4	4	4	4
3	1	1	1	1.5	1	1	1	1	1	1	1	1	1	1	1	1	1	1	4	4	3	4	3.75	4	4	3	4	3.75	3	4	4	4	3.75	3	4	4	3	3.5	3	3	3	4	3	3	4	3	3	3	3
3	3	3	3	3	2	2	2	2	2	3	2	2	2	2.25	3	2	2	2.33333	4	4	4	4	4	4	4	4	4	4	4	4	4	4	4	3	4	4	3	3.5	4	4	4	4	4	4	4	4	3	4	4
5	4	2	2	3.25	5	2	2	2	2.75	2	2	2	2	2	4	2	2	2.66667	4	4	4	4	4	4	4	4	4	4	4	4	4	4	4	3	4	4	3	3.5	3	3	3	4	3	3	3	3	3	3	2
3	3	1	1	2	1	1	1	1	1	1	1	1	1	1	2	1	1	1.33333	5	5	5	5	5	5	5	5	5	5	5	5	5	5	5	4	5	5	4	4.5	5	5	5	5	5	5	5	5	1	5	1
2	3	3	2	2.5	2	1	1	2	1.5	2	2	2	1	1.75	2	2	1	1.66667	4	4	4	4	4	4	5	4	5	4.5	4	4	4	4	4	3	3	3	3	3	4	4	4	4	3	4	5	4	3	4	3
5	5	5	5	5	5	5	5	5	5	5	5	5	5	5	5	5	5	5	5	5	5	5	5	5	5	5	5	5	5	5	5	5	5	2	5	5	2	3.5	5	5	5	5	5	5	5	5	5	5	5
5	2	2	4	3.25	3	2	2	3	2.5	4	3	3	2	3	5	3	3	3.66667	5	5	4	5	4.75	5	4	4	5	4.5	3	5	4	4	4	2	4	3	3	3	4	3	5	3	3	5	3	5	3	5	3
5	2	1	1	2.25	5	1	1	1	2	4	1	1	1	1.75	5	1	1	2.33333	5	5	5	5	5	5	5	5	5	5	5	5	5	5	5	4	5	5	4	4.5	5	5	5	5	5	5	5	5	3	5	2
4	3	4	3	3.5	2	3	3	3	2.75	3	2	3	3	2.75	3	3	3	3	5	4	4	4	4.25	4	4	4	4	4	5	4	4	4	4.25	2	3	4	3	3	5	5	5	5	5	5	5	4	4	5	4
4	3	3	4	3.5	3	2	2	2	2.25	3	3	3	3	3	4	3	3	3.33333	4	4	4	4	4	4	3	4	4	3.75	4	4	4	3	3.75	1	3	3	3	2.5	4	4	3	4	3	4	4	3	3	3	3
4	2	2	1	2.25	3	2	1	1	1.75	3	2	1	1	1.75	4	2	1	2.33333	5	5	5	5	5	5	5	4	5	4.75	5	5	5	5	5	3	5	5	3	4	5	4	4	4	4	3	5	4	4	4	4
2	1	1	1	1.25	3	3	3	3	3	5	4	3	4	4	3	2	1	2	5	4	3	5	4.25	5	5	4	5	4.75	5	5	5	4	4.75	4	3	5	4	4	3	5	5	5	3	5	5	5	5	5	5
4	2	2	2	2.5	1	2	2	2	1.75	2	2	2	2	2	2	2	2	2	4	4	4	4	4	4	4	4	4	4	4	4	4	4	4	2	4	4	3	3.25	4	4	4	4	4	4	4	3	3	3	3
5	1	3	1	2.5	1	3	4	3	2.75	1	2	1	1	1.25	5	1	1	2.33333	5	5	5	5	5	5	5	5	5	5	5	5	5	5	5	2	5	5	2	3.5	5	5	5	5	5	5	5	5	5	5	5
5	2	2	2	2.75	4	2	2	2	2.5	4	3	2	2	2.75	2	1	2	1.66667	5	5	3	5	4.5	5	5	5	5	5	5	5	5	5	5	4	5	5	4	4.5	5	5	5	5	5	5	5	5	3	3	4
1	1	1	1	1	1	1	1	1	1	1	1	1	1	1	1	1	1	1	5	5	5	5	5	5	5	5	5	5	5	5	5	5	5	4	5	5	4	4.5	5	5	5	5	5	5	5	5	5	5	5
5	1	1	1	2	3	3	3	1	2.5	1	1	1	1	1	2	1	1	1.33333	5	5	5	5	5	5	5	5	5	5	5	5	5	5	5	4	5	5	4	4.5	5	5	5	5	5	5	5	4	5	5	5
4	4	3	3	3.5	3	2	3	4	3	2	2	3	3	2.5	3	2	2	2.33333	4	4	3	4	3.75	4	4	4	4	4	4	5	4	4	4.25	2	3	3	2	2.5	4	3	3	3	4	4	4	5	3	3	3
4	3	3	3	3.25	3	2	3	3	2.75	2	2	2	3	2.25	3	2	2	2.33333	4	3	3	3	3.25	3	4	3	3	3.25	4	4	4	3	3.75	2	3	3	3	2.75	3	4	3	3	3	3	3	3	3	3	3
5	3	3	4	3.75	2	2	2	2	2	2	3	2	2	2.25	3	2	2	2.33333	4	5	5	4	4.5	4	5	5	5	4.75	5	5	5	5	5	2	5	5	3	3.75	3	5	5	4	4	4	4	2	3	2	3
3	3	3	4	3.25	4	3	4	4	3.75	3	2	3	2	2.5	4	4	2	3.33333	4	4	4	4	4	4	2	3	4	3.25	3	3	4	3	3.25	1	4	2	1	2	3	3	2	4	3	4	3	3	4	3	4
4	1	1	2	2	2	1	1	2	1.5	1	1	1	1	1	2	1	1	1.33333	5	5	5	5	5	5	5	5	5	5	5	5	5	5	5	4	5	5	4	4.5	5	5	4	4	4	4	3	2	3	4	2
3	4	3	3	3.25	2	2	1	2	1.75	2	2	1	2	1.75	2	2	1	1.66667	4	4	4	4	4	4	4	4	4	4	4	4	4	4	4	3	4	4	3	3.5	4	4	4	4	4	4	4	2	3	3	3
3	3	3	3	3	2	2	2	2	2	2	2	2	2	2	4	2	3	3	5	4	4	5	4.5	5	4	4	4	4.25	4	4	4	3	3.75	3	4	4	3	3.5	3	4	3	4	4	4	4	3	3	3	3
3	3	3	3	3	3	3	3	3	3	3	3	3	3	3	3	3	3	3	3	3	3	3	3	3	3	3	3	3	3	3	3	3	3	2	3	3	2	2.5	3	3	3	3	3	3	3	3	3	3	3
4	3	2	2	2.75	2	2	1	1	1.5	1	1	1	1	1	2	1	1	1.33333	4	4	4	4	4	4	4	4	4	4	4	4	4	4	4	1	3	3	3	2.5	4	4	4	4	4	4	2	4	2	2	2
4	3	3	4	3.5	3	2	3	3	2.75	1	1	1	2	1.25	2	1	1	1.33333	4	5	4	5	4.5	5	5	5	5	5	4	4	5	3	4	2	4	3	3	3	4	5	5	5	5	5	4	5	4	5	5
4	3	3	3	3.25	2	2	2	3	2.25	2	2	2	2	2	2	2	2	2	4	4	4	4	4	4	4	4	4	4	4	4	4	4	4	2	4	4	2	3	4	4	4	4	4	4	4	3	4	4	4
4	3	4	4	3.75	2	2	2	2	2	2	4	2	2	2.5	2	2	2	2	4	4	4	4	4	4	4	4	4	4	4	4	4	4	4	1	4	4	3	3	4	4	4	4	4	4	4	3	4	4	4
4	4	5	4	4.25	4	5	4	4	4.25	3	5	4	4	4	4	3	4	3.66667	4	4	4	4	4	4	4	4	4	4	4	4	4	4	4	1	4	4	1	2.5	4	4	4	4	4	4	4	4	4	4	4
5	3	3	4	3.75	3	3	3	2	2.75	2	2	2	2	2	2	2	2	2	4	4	4	4	4	4	4	4	4	4	4	4	4	4	4	2	4	4	2	3	4	4	4	4	4	4	4	4	4	4	4
5	5	2	3	3.75	1	2	2	3	2	3	2	2	2	2.25	3	2	2	2.33333	5	5	4	5	4.75	5	5	5	4	4.75	5	5	5	5	5	2	2	5	4	3.25	5	4	5	5	5	5	5	5	5	5	5
4	4	4	4	4	2	1	1	1	1.25	1	1	1	1	1	5	1	1	2.33333	5	5	5	5	5	5	5	4	3	4.25	5	5	5	5	5	4	3	3	4	3.5	5	4	5	5	5	3	4	3	3	3	4
3	3	3	3	3	2	2	2	2	2	2	2	2	2	2	3	2	2	2.33333	3	4	3	4	3.5	4	4	3	3	3.5	4	3	4	3	3.5	2	3	3	3	2.75	4	3	3	3	3	3	3	3	3	3	3
4	2	2	2	2.5	2	2	2	2	2	2	2	2	1	1.75	2	2	2	2	4	4	4	5	4.25	5	4	5	4	4.5	5	4	4	4	4.25	2	3	3	3	2.75	4	4	4	4	4	4	5	3	3	3	3
4	5	2	2	3.25	4	2	2	2	2.5	4	2	2	1	2.25	4	1	2	2.33333	5	5	5	4	4.75	4	5	4	5	4.5	5	5	5	5	5	2	4	4	3	3.25	5	5	5	5	5	5	5	5	3	4	5
4	3	3	3	3.25	2	3	2	2	2.25	2	3	2	2	2.25	3	3	2	2.66667	4	4	4	4	4	4	4	4	4	4	5	5	4	4	4.5	1	4	4	3	3	4	3	4	4	3	4	5	3	3	4	3
5	3	2	2	3	1	1	2	1	1.25	1	1	2	1	1.25	1	2	1	1.33333	4	4	4	4	4	4	4	3	4	3.75	5	5	5	3	4.5	3	4	2	4	3.25	4	4	4	3	4	4	3	2	3	3	3
5	1	1	1	2	1	1	1	1	1	1	1	1	1	1	1	1	1	1	5	5	5	5	5	5	5	5	5	5	5	5	5	5	5	4	5	5	4	4.5	5	5	5	5	5	5	5	1	1	5	1
4	2	3	2	2.75	3	2	2	3	2.5	3	3	3	2	2.75	3	2	2	2.33333	4	4	4	3	3.75	3	5	5	4	4.25	5	5	5	4	4.75	2	4	4	4	3.5	4	5	5	4	4	5	4	2	3	3	3
1	1	3	4	2.25	1	1	1	1	1	3	3	5	1	3	1	1	1	1	5	5	4	5	4.75	5	5	4	5	4.75	5	5	5	4	4.75	4	4	4	4	4	5	4	4	4	4	4	4	4	4	4	4
3	4	3	2	3	2	2	3	2	2.25	3	2	3	2	2.5	4	2	3	3	4	4	4	3	3.75	3	4	4	4	3.75	5	5	5	5	5	4	5	5	4	4.5	5	5	3	3	3	3	3	5	3	2	3
3	4	3	3	3.25	2	2	3	4	2.75	3	2	2	2	2.25	3	2	2	2.33333	5	5	5	4	4.75	4	5	4	5	4.5	5	5	5	5	5	4	3	3	2	3	4	5	5	5	4	5	5	5	3	5	3
4	3	2	3	3	2	2	2	2	2	3	2	2	2	2.25	3	2	2	2.33333	5	5	5	5	5	5	5	5	3	4.5	5	5	4	4	4.5	4	4	3	4	3.75	3	5	5	5	5	5	5	5	5	5	3
4	3	2	2	2.75	2	2	2	2	2	2	2	2	2	2	2	2	2	2	5	5	5	5	5	5	5	5	5	5	5	5	5	4	4.75	2	5	5	4	4	4	4	4	4	3	4	4	3	4	4	3
3	1	1	1	1.5	1	1	1	1	1	1	1	1	1	1	3	1	1	1.66667	5	5	5	5	5	5	5	5	5	5	5	5	5	5	5	4	5	5	4	4.5	5	5	5	5	5	5	5	5	5	5	5
5	3	2	3	3.25	3	3	3	3	3	3	3	3	3	3	3	1	2	2	5	5	5	5	5	5	5	5	5	5	5	5	5	5	5	3	5	5	2	3.75	5	5	5	5	5	5	5	5	5	5	5
2	2	3	3	2.5	4	4	2	4	3.5	5	4	4	4	4.25	4	2	2	2.66667	4	4	3	4	3.75	4	3	4	4	3.75	4	4	3	1	3	1	2	3	3	2.25	2	2	3	2	3	4	4	2	4	4	4
1	1	1	2	1.25	2	1	1	3	1.75	1	1	1	1	1	1	1	1	1	5	5	5	5	5	5	5	5	5	5	5	5	5	5	5	2	3	5	4	3.5	5	5	5	5	5	5	5	5	3	3	3
2	1	1	1	1.25	1	1	1	1	1	5	5	1	1	3	5	5	5	5	5	5	5	5	5	5	5	5	5	5	5	5	5	5	5	4	5	5	4	4.5	5	5	5	5	5	5	5	5	3	3	3
5	5	4	4	4.5	5	4	4	4	4.25	5	4	4	4	4.25	5	4	4	4.33333	4	4	4	4	4	4	4	4	4	4	3	4	4	5	4	1	3	4	1	2.25	5	5	4	4	5	5	5	5	4	4	4
3	3	3	3	3	3	3	3	3	3	3	3	3	3	3	3	3	3	3	3	3	3	3	3	3	3	3	3	3	3	3	3	3	3	2	3	3	2	2.5	3	3	3	3	3	3	3	3	3	3	3
5	5	5	5	5	5	5	2	5	4.25	4	4	4	5	4.25	5	5	4	4.66667	5	5	5	5	5	5	5	5	5	5	5	5	5	5	5	2	5	5	2	3.5	5	5	5	5	5	5	4	5	5	5	5
4	4	4	4	4	4	3	3	3	3.25	4	2	4	4	3.5	4	4	4	4	3	4	4	4	3.75	4	4	4	4	4	4	4	4	3	3.75	1	3	4	1	2.25	4	3	4	4	4	3	4	4	4	4	3
5	5	5	5	5	5	5	5	5	5	5	5	5	5	5	5	5	5	5	5	5	5	5	5	5	5	5	5	5	5	5	5	5	5	2	5	5	2	3.5	5	5	5	5	5	5	5	5	5	5	5
2	1	2	2	1.75	2	1	1	2	1.5	2	1	1	1	1.25	2	1	1	1.33333	5	5	4	5	4.75	5	5	4	4	4.5	4	4	4	4	4	4	3	3	3	3.25	4	4	4	4	4	4	4	3	2	2	2
5	3	3	2	3.25	5	2	1	1	2.25	2	1	2	1	1.5	4	1	1	2	4	5	4	5	4.5	5	5	4	4	4.5	4	5	5	5	4.75	3	3	3	4	3.25	4	5	5	5	4	5	5	4	3	4	2
5	5	5	5	5	1	1	1	1	1	3	1	1	1	1.5	5	1	1	2.33333	5	5	5	5	5	5	5	5	5	5	5	5	5	5	5	4	5	3	4	4	5	1	5	5	5	5	5	3	2	2	1
1	1	1	3	1.5	1	5	5	5	4	1	5	5	5	4	1	5	3	3	3	3	3	1	2.5	1	3	5	3	3	3	3	3	3	3	2	1	3	2	2	3	5	5	5	5	5	3	5	5	5	5
5	3	3	2	3.25	3	3	1	2	2.25	3	1	1	2	1.75	5	1	1	2.33333	5	5	5	5	5	5	5	5	5	5	5	5	5	5	5	3	5	5	3	4	5	5	5	5	5	5	5	5	5	5	2
5	5	5	5	5	1	1	2	2	1.5	1	2	2	2	1.75	5	2	2	3	5	5	5	5	5	5	5	5	5	5	5	5	5	5	5	3	5	5	3	4	5	5	5	5	5	5	5	2	5	5	3
4	2	2	2	2.5	2	2	2	2	2	2	2	2	2	2	2	2	2	2	5	4	4	3	4	3	4	4	4	3.75	4	4	4	4	4	3	4	4	3	3.5	4	4	4	4	3	4	4	3	2	3	3
5	3	3	3	3.5	2	2	2	3	2.25	2	1	1	2	1.5	2	1	1	1.33333	4	4	4	4	4	4	4	4	4	4	4	4	4	4	4	2	4	4	2	3	4	4	4	4	4	4	4	2	4	4	3
5	3	3	2	3.25	2	3	3	2	2.5	2	2	2	2	2	3	2	2	2.33333	4	4	4	4	4	4	4	3	3	3.5	4	4	4	3	3.75	2	3	3	3	2.75	3	4	4	4	3	4	4	3	4	4	4
5	2	2	2	2.75	2	2	2	2	2	2	2	2	2	2	2	2	2	2	4	4	4	4	4	4	4	3	4	3.75	4	4	4	4	4	3	3	4	3	3.25	4	3	3	3	3	3	3	4	2	3	3
4	3	3	3	3.25	3	3	3	3	3	3	3	2	2	2.5	4	2	2	2.66667	4	4	4	4	4	4	5	4	3	4	4	5	5	3	4.25	2	4	3	3	3	4	5	4	5	4	5	4	5	4	4	4
4	2	2	2	2.5	2	2	2	2	2	2	2	2	2	2	2	2	2	2	4	4	4	4	4	4	4	4	4	4	4	4	4	4	4	1	3	4	3	2.75	4	4	4	4	3	4	4	2	3	4	3
5	2	2	2	2.75	2	2	2	2	2	2	2	2	2	2	2	2	2	2	5	5	5	5	5	5	5	4	5	4.75	5	5	5	5	5	3	5	2	4	3.5	5	4	5	5	5	4	5	5	2	2	2
5	4	4	5	4.5	5	2	5	2	3.5	2	2	5	2	2.75	5	2	5	4	4	4	4	5	4.25	5	5	5	5	5	5	5	5	5	5	3	4	4	3	3.5	5	5	5	5	4	4	4	5	5	5	3
5	5	2	2	3.5	5	2	2	2	2.75	2	2	2	2	2	2	2	2	2	5	5	4	5	4.75	5	5	4	4	4.5	4	5	5	4	4.5	2	3	3	3	2.75	3	3	5	4	3	3	4	3	3	3	3
5	3	2	2	3	2	2	2	2	2	1	1	2	2	1.5	4	1	2	2.33333	5	5	5	5	5	5	5	5	5	5	5	5	5	4	4.75	2	5	5	3	3.75	4	4	4	5	4	4	5	3	4	4	5
3	3	3	3	3	3	3	3	3	3	3	3	3	3	3	3	3	3	3	5	5	4	5	4.75	5	4	4	5	4.5	4	4	5	5	4.5	2	4	4	2	3	4	5	5	4	4	4	4	4	4	4	4
2	2	2	2	2	2	2	2	2	2	2	2	2	2	2	2	2	2	2	2	4	3	2	2.75	2	5	3	3	3.25	4	4	3	4	3.75	3	3	2	3	2.75	3	2	4	4	5	2	4	2	2	2	1
5	5	5	5	5	5	5	5	5	5	5	5	5	5	5	5	5	5	5	5	5	5	5	5	5	5	5	5	5	5	5	5	5	5	2	5	5	2	3.5	5	5	5	5	5	5	5	5	5	5	5
4	4	3	3	3.5	3	3	4	4	3.5	3	3	3	3	3	3	3	3	3	5	5	4	5	4.75	5	5	4	3	4.25	5	4	4	3	4	2	3	4	2	2.75	4	3	4	4	3	4	4	4	4	4	4
5	5	5	5	5	5	5	5	5	5	5	5	5	5	5	5	5	5	5	5	5	5	5	5	5	5	5	5	5	5	5	5	5	5	2	5	5	2	3.5	5	5	5	5	5	5	5	5	5	5	5
3	2	2	2	2.25	2	2	2	2	2	2	2	2	2	2	2	2	2	2	5	5	3	5	4.5	5	5	5	5	5	5	5	5	5	5	1	5	5	3	3.5	5	5	5	5	5	5	5	5	5	5	5
4	4	4	4	4	4	4	4	4	4	4	4	4	4	4	4	4	4	4	4	4	4	4	4	4	4	4	4	4	4	4	4	4	4	1	4	4	1	2.5	4	4	4	4	4	4	4	4	4	4	4
1	1	1	1	1	1	1	1	1	1	1	1	1	1	1	1	1	1	1	5	5	5	5	5	5	5	5	5	5	5	5	5	5	5	4	5	5	4	4.5	5	5	5	5	5	5	5	5	5	5	5
[truncated: 29 more columns]
